# Supplementary material for: Mechanisms of intron gain and loss in Cryptococcus
Source: Genome Biol. 2008 Jan 30;9(1):R24. doi: 10.1186/gb-2008-9-1-r24 (PMC2395259; doi:10.1186/gb-2008-9-1-r24)
Supplement: Additional data file 5 — The strain relationships are designated in Additional data file 6. Positions with a sequence of 'X' designate the boundaries of D1 annotated introns. [file gb-2008-9-1-r24-S5.txt]

>D1_GenomeSequence
ACAACTCGAACAAC--CTGAAACCTTCCCATACACACTACTACAATGCGCTCTTCCATCG
TCTATTTCTCTATCCTCGCCTCTCTTGTGGCCTCTCTATCCTCGCCTCTCTTGTGGCCTC
TGCTAGTGCCCTCGAGATTGCTCCTGCTCGACGAGGTGTTGCTATCCTCTCTCGACGCAA
CGATGsGTAAGCATTTGCTGCTTGATATCGGTTGTACAGCTTGGGAACTAAACATTACTA
TTCGGCTTCACTTTTGCAAACTCTGTGATCGCATCGAAACAGsTCGATCAGGTCGGCGTT
GACAGGCGCTCTGGTGTCGATGTCGACAAAGTCGGCGTTGACAGGCGTTCCGG------T
GTTGACAAAGTCGATGTTGACAGGCGCTCTGGCGTTGATGTCGACAAAGTCGGCGTTGAC
AGGCGTTCCGGTGTTGA------CAAAGTCGGCGTTGACAAGCGCTCTGGCGTCGATGTT
GACAAAGTCGATGTTGACAGGCGTTCCG--------------------------------
-------------------------------------XGTAAGCATTTTGCCATTTGATC
TCTGTAGTACAGATTGAAACTGACATTATTCGATGTCACTTTCAGsGCGTCGATGTTGAC
AAAGTCGGCGTTGACAGGCGTTCCGGTGTTGATGTCGACAAAGTCGGCGTTGACAAGCGC
TCTGGCGTCGATGTTGACAAAGTCGATGTTGACAGGCGCTCGGGTGTCGATGTTGACAAA
GTCGATGTTGACAGGCGCTCTGGCGTCGATGTCGACAAAGTCGGCGTTGACAGGCGTTCC
GGTGTTGACAAAGTCGGTGTTGACAGGCGCTCTGGCGTCGATGTTGACAAAGTCT---TT
GACAGGCGTTCCGXGTAAGCCTTTTGCCATTTGATCTCTGTAGTACAGATTGAAACTGAC
ATTATTCGATGTCACTTTCAGXGCGTCGATGTTGACAAAGTCGGCGTTGACAAGCGCTCT
GGCGTCGATGTTGACAAAGTCTTTGACAGGCGTTCCGXGTAAGCATTTTGCCATTTGATC
TCTGTAGTACAGATTGAAACTGACATTATTCGATGTCACTTTCAGXGTGTCGATGTTGAC
AAAGTCTTTGACAGGCGTTCCGXGTAAGCATTTTGCCATTTGATCTCTGTAGTACAGATT
GAAACTGACATTATTCGATGTCACTTTCAGXGCGTCGATGTTGACAAAGTCGGCGTTGAC
AGGCGCTCTGGCGTCGATGTTGACAAGGTCGGCGTTGACAAGCGTTCCGGCGTCGATGTC
CA---GGTCGGTGTTGACAGGCGCTCTGGCGTTGA-------------------------
-----------TGTCGACAAAGTCGGCGTTGACAG-CGTTCCGGTGTT------------
---------------------GATGTCGACAAGGTCGGCGTAGACAGGCGCTCCGGTGTT
GATGTCGACAAGGTCGGCGTTGACAGGCGCTCGGGTGTTGATGTCGACAAAGTCGGCGTT
GACAGGCGTTCCGGTGTTGATGTCGACAAGGTCGGCGTAGACAGGCGCTCCGsGTAAGCA
TTTTGCCATTTGATCTCTGTAGTACAGATTGAAACTGACATTATTCGATGTCACTGTTT-
---AAACTCCTTAAACTCCTGCGATC-------AGX---TCGATGATACTACCTATACTT
CTATGGCTACCCTCGAATCCGCGTTCACCAATCCCACTCCTTACCTGCCAACTAGCCCTC
TGACTATGTCTGCGGCTGCCCTCGAATCCGCGCCAACTGGCCCTCTGACTATTTCTGCGG
CTACCCTCGAATCCGCGGTAACTGGCCCTATGACTATTTCTGCGGCTACCCTCGAATCCG
CGATCACCGAA---CCCTTTCCCTTTCCTTTCAT---GCCAACCAACC-CTCTGAC--TG
TTTCGTT-----------------------------------------------------
----------
>D1_Resequenced
------------------------------------------------------------
----------------------------------------------TCTCTTGTGGCCTC
TGCTAGTGCCCTCGAGATTGCTCCTGCTCGACGAGGTGTTGCTATCCTCTCTCGACGCAA
CGATGXGTAAGCATTTGCTGCTTGATATCGGTTGTACAGCTTGGGAACTAAACATTACTA
TTCGGCTTCACTTTTGCAAACTCTGTGATCGCATCGAAACAGXTCGATCAGGTCGGCGTT
GACAGGCGCTCTGGTGTCGATGTCGACAAAGTCGGCGTTGACAGGCGTTCCGG------T
GTTGACAAAGTCGATGTTGACAGGCGCTCTGGCGTTGATGTCGACAAAGTCGGCGTTGAC
AGGCGTTCCGGTGTTGA------CAAAGTCGGCGTTGACAAGCGCTCTGGCGTCGATGTT
GACAAAGTCGATGTTGACAGGCGTTCCG--------------------------------
-------------------------------------XGTAAGCATTTTGCCATTTGATC
TCTGTAGTACAGATTGAAACTGACATTATTCGATGTCACTTTCAGXGCGTCGATGTTGAC
AAAGTCGGCGTTGACAGGCGTTCCGGTGTTGATGTCGACAAAGTCGGCGTTGACAAGCGC
TCTGGCGTCGATGTTGACAAAGTCGATGTTGACAGGCGCTCGGGTGTCGATGTTGACAAA
GTCGATGTTGACAGGCGCTCTGGCGTCGATGTCGACAAAGTCGGCGTTGACAGGCGTTCC
GGTGTTGACAAAGTCGGTGTTGACAGGCGCTCTGGCGTCGATGTTGACAAAGTCT---TT
GACAGGCGTTCCGXGTAAGCCTTTTGCCATTTGATCTCTGTAGTACAGATTGAAACTGAC
ATTATTCGATGTCACTTTCAGXGCGTCGATGTTGACAAAGTCGGCGTTGACAAGCGCTCT
GGCGTCGATGTTGACAAAGTCTTTGACAGGCGTTCCGXGTAAGCATTTTGCCATTTGATC
TCTGTAGTACAGATTGAAACTGACATTATTCGATGTCACTTTCAGXGTGTCGATGTTGAC
AAAGTCTTTGACAGGCGTTCCGXGTAAGCATTTTGCCATTTGATCTCTGTAGTACAGATT
GAAACTGACATTATTCGATGTCACTTTCAGXGCGTCGATGTTGACAAAGTCGGCGTTGAC
AGGCGCTCTGGCGTCGATGTTGACAAGGTCGGCGTTGACAAGCGTTCCGGCGTCGATGTC
GATCAGGTCGGTGTTGACAGGCGCTCTGGCGTTGA-------------------------
-----------TGTCGACAAAGTCGGCGTTGACAG-CGTTCCGGTGTT------------
---------------------GATGTCGACAAGGTCGGCGTAGACAGGCGCTCCGGTGTT
GATGTCGACAAGGTCGGCGTTGACAGGCGCTCGGGTGTTGATGTCGACAAAGTCGGCGTT
GACAGGCGTTCCGGTGTTGATGTCGACAAGGTCGGCGTAGACAGGCGCTCCGXGTAAGCA
TTTTGCCATTTGATCTCTGTAGTACAGATTGAAACTGACATTATTCGATGTCACTGTTT-
---AAACTCCTTAAACTCCTGCGATC-------AGX---TCGATGATACTACCTATACTT
CTATGGCTACCCTCGAATCCGCGTTCACCAATCCCACTCCTTACCTGCCAACTAGCCCTC
TGACTATGTCTGCGGCTGCCCTCGAATCCGCGCCAACTGGCCCTCTGACTATTTCTGCGG
CTACCCTCGAATCCGCGGTAACTGGCCCTATGACTATTTCTGCGGCTACCCTCGAATCCG
CGATCACCGAA---CCCTTTCCCTTTCCTTTCAT---GCCAACCAACC-CTCTGAC--TG
TTTCGTT-----------------------------------------------------
----------
>JEC20
------------------------------------------------------------
----------------------------------------------TCTCTTGTGGCCTC
TGCTAGTGCCCTCGAGATTGCTCCTGCTCGACGAGGTGTTGCTATCCTCTCTCGACGCAA
CGATGXGTAAGCATTTGCTGCTTGATATCGGTTGTACAGCTTGGGAACTAAACATTACTA
TTCGGCTTCACTTTTGCAAACTCTGTGATCGCATCGAAACAGXTCGATCAGGTCGGCGTT
GACAGGCGCTCTGGTGTCGATGTCGACAAAGTCGGCGTTGACAGGCGTTCCGG------T
GTTGACAAAGTCGATGTTGACAGGCGCTCTGGCGTTGATGTCGACAAAGTCGGCGTTGAC
AGGCGTTCCGGTGTTGA------CAAAGTCGGCGTTGACAAGCGCTCTGGCGTCGATGTT
GACAAAGTCGATGTTGACAGGCGTTCCG--------------------------------
-------------------------------------XGTAAGCATTTTGCCATTTGATC
TCTGTAGTACAGATTGAAACTGACATTATTCGATGTCACTTTCAGXGCGTCGATGTTGAC
AAAGTCGGCGTTGACAGGCGTTCCGGTGTTGATGTCGACAAAGTCGGCGTTGACAAGCGC
TCTGGCGTCGATGTTGACAAAGTCGATGTTGACAGGCGCTCGGGTGTCGATGTTGACAAA
GTCGATGTTGACAGGCGCTCTGGCGTCGATGTCGACAAAGTCGGCGTTGACAGGCGTTCC
GGTGTTGACAAAGTCGGTGTTGACAGGCGCTCTGGCGTCGATGTTGACAAAGTCT---TT
GACAGGCGTTCCGXGTAAGCCTTTTGCCATTTGATCTCTGTAGTACAGATTGAAACTGAC
ATTATTCGATGTCACTTTCAGXGCGTCGATGTTGACAAAGTCGGCGTTGACAAGCGCTCT
GGCGTCGATGTTGACAAAGTCTTTGACAGGCGTTCCGXGTAAGCATTTTGCCATTTGATC
TCTGTAGTACAGATTGAAACTGACATTATTCGATGTCACTTTCAGXGTGTCGATGTTGAC
AAAGTCTTTGACAGGCGTTCCGXGTAAGCATTTTGCCATTTGATCTCTGTAGTACAGATT
GAAACTGACATTATTCGATGTCACTTTCAGXGCGTCGATGTTGACAAAGTCGGCGTTGAC
AGGCGCTCTGGCGTCGATGTTGACAAGGTCGGCGTTGACAAGCGTTCCGGCGTCGATGTC
GATCAGGTCGGTGTTGACAGGCGCTCTGGCGTTGA-------------------------
-----------TGTCGACAAAGTCGGCGTTGACAG-CGTTCCGGTGTT------------
---------------------GATGTCGACAAGGTCGGCGTAGACAGGCGCTCCGGTGTT
GATGTCGACAAGGTCGGCGTTGACAGGCGCTCGGGTGTTGATGTCGACAAAGTCGGCGTT
GACAGGCGTTCCGGTGTTGATGTCGACAAGGTCGGCGTAGACAGGCGCTCCGXGTAAGCA
TTTTGCCATTTGATCTCTGTAGTACAGATTGAAACTGACATTATTCGATGTCACTGTTT-
---AAACTCCTTAAACTCCTGCGATC-------AGX---TCGATGATACTACCTATACTT
CTATGGCTACCCTCGAATCCGCGTTCACCAATCCCACTCCTTACCTGCCAACTAGCCCTC
TGACTATGTCTGCGGCTGCCCTCGAATCCGCGCCAACTGGCCCTCTGACTATTTCTGCGG
CTACCCTCGAATCCGCGGTAACTGGCCCTATGACTATTTCTGCGGCTACCCTCGAATCCG
CGATCACCGAA---CCCTTTCCCTTTCCTTTCAT---GCCAACCAACC-CTCTGAC--TG
TTTCGTT-----------------------------------------------------
----------
>B3502
------------------------------------------------------------
----------------------------------------------TCTCTTGTGGCCTC
TGCTAGTGCCCTCGAGATTGCTCCTGCTCGACGAGGTGTTGCTATCCTCTCTCGACGCAA
CGATGXGTAAGCATTTGCTGCTTGATATCGGTTGTACAGCTTGGGAACTAAACATTACTA
TTCGGCTTCACTTTTGCAAACTCTGTGATCGCATCGAAACAGXTCGATCAGGTCGGCGTT
GACAGGCGCTCTGGTGTCGATGTCGACAAAGTCGGCGTTGACAGGCGTTCCGG------T
GTTGACAAAGTCGATGTTGACAGGCGCTCTGGCGTTGATGTCGACAAAGTCGGCGTTGAC
AGGCGTTCCGGTGTTGA------CAAAGTCGGCGTTGACAAGCGCTCTGGCGTCGATGTT
GACAAAGTCGATGTTGACAGGCGTTCCG--------------------------------
-------------------------------------XGTAAGCATTTTGCCATTTGATC
TCTGTAGTACAGATTGAAACTGACATTATTCGATGTCACTTTCAGXGCGTCGATGTTGAC
AAAGTCGGCGTTGACAGGCGTTCCGGTGTTGATGTCGACAAAGTCGGCGTTGACAAGCGC
TCTGGCGTCGATGTTGACAAAGTCGATGTTGACAGGCGCTCGGGTGTCGATGTTGACAAA
GTCGATGTTGACAGGCGCTCTGGCGTCGATGTCGACAAAGTCGGCGTTGACAGGCGTTCC
GGTGTTGACAAAGTCGGTGTTGACAGGCGCTCTGGCGTCGATGTTGACAAAGTCT---TT
GACAGGCGTTCCGXGTAAGCCTTTTGCCATTTGATCTCTGTAGTACAGATTGAAACTGAC
ATTATTCGATGTCACTTTCAGXGCGTCGATGTTGACAAAGTCGGCGTTGACAAGCGCTCT
GGCGTCGATGTTGACAAAGTCTTTGACAGGCGTTCCGXGTAAGCATTTTGCCATTTGATC
TCTGTAGTACAGATTGAAACTGACATTATTCGATGTCACTTTCAGXGTGTCGATGTTGAC
AAAGTCTTTGACAGGCGTTCCGXGTAAGCATTTTGCCATTTGATCTCTGTAGTACAGATT
GAAACTGACATTATTCGATGTCACTTTCAGXGCGTCGATGTTGACAAAGTCGGCGTTGAC
AGGCGCTCTGGCGTCGATGTTGACAAGGTCGGCGTTGACAAGCGTTCCGGCGTCGATGTC
GATCAGGTCGGTGTTGACAGGCGCTCTGGCGTTGA-------------------------
-----------TGTCGACAAAGTCGGCGTTGACAG-CGTTCCGGTGTT------------
---------------------GATGTCGACAAGGTCGGCGTAGACAGGCGCTCCGGTGTT
GATGTCGACAAGGTCGGCGTTGACAGGCGCTCGGGTGTTGATGTCGACAAAGTCGGCGTT
GACAGGCGTTCCGGTGTTGATGTCGACAAGGTCGGCGTAGACAGGCGCTCCGXGTAAGCA
TTTTGCCATTTGATCTCTGTAGTACAGATTGAAACTGACATTATTCGATGTCACTGTTT-
---AAACTCCTTAAACTCCTGCGATC-------AGX---TCGATGATACTACCTATACTT
CTATGGCTACCCTCGAATCCGCGTTCACCAATCCCACTCCTTACCTGCCAACTAGCCCTC
TGACTATGTCTGCGGCTGCCCTCGAATCCGCGCCAACTGGCCCTCTGACTATTTCTGCGG
CTACCCTCGAATCCGCGGTAACTGGCCCTATGACTATTTCTGCGGCTACCCTCGAATCCG
CGATCACCGAA---CCCTTTCCCTTTCCTTTCAT---GCCAACCAACC-CTCTGAC--TG
TTTCGTT-----------------------------------------------------
----------
>D2_GenomeSequence
ACAACTCGAACAACTCCTGAAACCTTCCCATACACACTACAATAATGCGCTCTTCCATCG
TCTATTTCTCTATCCTCGCCTCTCTTGTGGCCTCT-------------------------
-GCTAGTGCCCTCGAGATTGCTCCTGCTCGACGAGGTGTTGCTATCCTCTCTCGACGCAA
CGATGXGTAAGCATTTGCTGCTTGATATCGGTTGTACAGCTTGGGAACTAAACATTACTA
TTCGGCTTCACTTTTGCAAACTCTGTGATCGCATCGAAACAGXTCGATCAGGTCGGTGTT
GACAGGCGCTCTGGCGTTGATGTCGACAAAGTCGGCGTTGACAGGCGTTCCGGCGTCGAT
GTCGACAAGGTCGGCGTTGACAGGCGCTCTGGCGTCGATGTTGACAAAGTCGGCGTTGAC
AGGCGTTCCGGTGTTGATGTCGACAAGGTCGGCGTTGACAGGCGTTCCGGTGTTGATGTC
GACAAGGTCGGCGTTGACAGGCGTTCCGGTGTTGACAAAGTCGGCGTTGACAAGCGCTCT
GGCGTCGATGTTGACAAAGTCTTTGACAGGCGTTCCGXGTAAGCATTTTGCCATTTGATC
TCTGTAGTACAGATTG------ACATTATTCGATGTCACTTTCAGXGCGTCGATGTTGAC
AAAGTCGGCGTTGACAGGCGCTCTGGTGTTGATGTCGACAAAGTCGGCGTTGACAGGCGT
TCTGGCGTTGATGTCGACAAAGTCGGCGTTGACAAGCGTTCCGGCGTCGATGTCGACAAG
GTCGGCGTTGACAGGCGCTCTGGCGTCGATGTTGACAAAGTCGGCGTTGACAGGCGCTCG
GGTGTTGA---------------------------------TGTCGACAAAGTCGGCGTT
GACAGGCGTTCCGXGT--------------------------------------------
------------------------------GTTGACAAAGTC---GTTGACAAGCGCTCT
GGCGTCGATGTTGA----------GACAGGCGTTCCGXGTAAGCATTTTGCCATTTGATC
TCTGTAGTACAGATTGAAACTGACATTATTCGATGTCACTTTCAGX--------------
----------------------X-------------------------------------
------------------------------XGCGTCGATGTTGACAAAGTCGGCGTTGAC
AAGCGCTCTGGCGTCGATGTTGACAAAGTCGATGTTGACAGGCGCTCGGGTGTCGATGTT
GACAAAGTCGATGTTGACAGGCGCTCTGGCGTCGATGTTGACAAGGTCGGCGTTGACAGG
CGTT--CCGG-TGTTGACAAAGTCGATGTTGACAGGCGTTCCGGTGTTGACAAGGTCGGC
GTTGACAGGCGTTCCGGTGTTGATGTCGACAAGGTCGGCGTTGACAGGCGTTCCGGTGTT
GA------CAAAGTCGATGTTGACAGGCGTTCCGGTGTTGA------CAAAGTCGGCGTT
GACAAGCGCTCTGGCGTCGATGTTGACAAAGTCGACGTTGACAGGCGCTCCGXGTAAGCA
TTTTGCCATTTGATATCTGT---ACAGATTGAAACTGACATTATTCGATGTCACTGTTTA
TTTAAACTCCTTAAACTCCTGCGATCGCACCGAAGXATGTCGATGATACTACCTATGATT
CTATGGCTACCCTCGAATCCGCGTTCACCAATCCCACTCCTTACCTGCCAACTAGCCCTC
TGACTATGTCTGCGGCTGCCCTCGAATCCGAGCCAACTGGCCCTCTGACTATTTCTGCGG
CTACCCTCGAATCCGCGGTAACTGGCCCTATGACTATTTCTGCGGCTACCCTCGAATCCG
CGATCACCGAA---CCCTTTCC------TTTCAT---GCCAACCAACC-CTCTGAC--TG
TTTCGTTCACCAATCCA-ACTCCCT-CC-CCGACCAACC---------------------
----------
>D2_Resequence
ACAACTCGAACAACTCCTGAAACCTTCCCATACACACTACAATAATGCGCTCTTCCATCG
TCTATTTCTCTATCCTCGCCTCTCTTGTGGCCTCT-------------------------
-GCTAGTGCCCTCGAGATTGCTCCTGCTCGACGAGGTGTTGCTATCCTCTCTCGACGCAA
CGATGXGTAAGCATTTGCTGCTTGATATCGGTTGTACAGCTTGGGAACTAAACATTACTA
TTCGGCTTCACTTTTGCAAACTCTGTGATCGCATCGAAACAGXTCGATCAGGTCGGTGTT
GACAGGCGCTCTGGCGTTGATGTCGACAAAGTCGGCGTTGACAGGCGTTCCGGCGTCGAT
GTCGACAAGGTCGGCGTTGACAGGCGCTCTGGCGTCGATGTTGACAAAGTCGGCGTTGAC
AGGCGTTCCGGTGTTGATGTCGACAAGGTCGGCGTTGACAGGCGTTCCGGTGTTGATGTC
GACAAGGTCGGCGTTGACAGGCGTTCCGGTGTTGACAAAGTCGGCGTTGACAAGCGCTCT
GGCGTCGATGTTGACAAAGTCTTTGACAGGCGTTCCGXGTAAGCATTTTGCCATTTGATC
TCTGTAGTACAGATTGAAACTGACATTATTCGATGTCACTTTCAGXGCGTCGATGTTGAC
AAAGTCGGCGTTGACAGGCGCTCTGGTTTGATGTCGACAAAGTCGGCGTTGACAGGCGTT
CTGGCGTTGATGTCGACAAAGTCGGCGTTGACAAGCGTTCCGGCGTCGATGTCGACAAGG
TCGGCGTTGACAGGCGCTCTGGCGTCGATGTTGACAAAGTCGGCGTTGACAGGCGCTCGG
GTGTTGA---------------------------------TGTCGACAAAGTCGGCGTTG
ACAGGCGTTCCGXGT---------------------------------------------
-----------------------------GTTGACAAAGTC---GTTGACAAGCGCTCTG
GCGTCGATGTTGACAAAGTCTTTGACAGGCGTTCCGXGTAAGCATTTTGCCATTTGATCT
CTGTAGTACAGATTGAAACTGACATTATTCGATGTCACTTTCAGX---------------
---------------------X--------------------------------------
------------------------------XGCGTCGATGTTGACAAAGTCGGCGTTGAC
AAGCGCTCTGGCGTCGATGTTGACAAAGTCGATGTTGACAGGCGCTCGGGTGTCGATGTT
GACAAAGTCGATGTTGACAGGCGCTCTGGCGTCGATGTTGACAAGGTCGGCGTTGACAGG
CGTT--CCGG-TGTTGACAAAGTCGATGTTGACAGGCGTTCCGGTGTTGACAAGGTCGGC
GTTGACAGGCGTTCCGGTGTTGATGTCGACAAGGTCGGCGTTGACAGGCGTTCCGGTGTT
GA------CAAAGTCGATGTTGACAGGCGTTCCGGTGTTGA------CAAAGTCGGCGTT
GACAAGCGCTCTGGCGTCGATGTTGACAAAGTCGACGTTGACAGGCGCTCCGXGTAAGCA
TTTTGCCATTTGATATCTGT---ACAGATTGAAACTGACATTATTCGATGTCACTGTTTA
TTTAAACTCCTTAAACTCCTGCGATCGCACCGAAGXATGTCGATGATACTACCTATGATT
CTATGGCTACCCTCGAATCCGCGTTCACCAATCCCACTCCTTACCTGCCAACTAGCCCTC
TGACTATGTCTGCGGCTGCCCTCGAATCCGAGCCAACTGGCCCTCTGACTATTTCTGCGG
CTACCCTCGAATCCGCGGTAACTGGCCCTATGACTATTTCTGCGGCTACCCTCGAATCCG
CGATCACCGAA---CCCTTTCC------TTTCAT---GCCAACCAACC-CTCTGAC--TG
TTTCGTTCACCAATCCA-ACTCCCTCCCCGACCAACC-----------------------
----------
>TP0603
ACAACTCGAACAACTCCTGAAACCTTCCCATACACACTACAATAATGCGCTCTTCCATCG
TCTATTTCTCTATCCTCGCCTCTCTTGTGGCCTCT-------------------------
-GCTAGTGCCCTCGAGATTGCTCCTGCTCGACGAGGTGTTGCTATCCTCTCTCGACGCAA
CGATGXGTAAGCATTTGCTGCTTGATATCGGTTGTACAGCTTGGGAACTAAACATTACTA
TTCGGCTTCACTTTTGCAAACTCTGTGATCGCATCGAAACAGXTCGATCAGGTCGGTGTT
GACAGGCGCTCTGGCGTTGATGTCGACAAAGTCGGCGTTGACAGGCGTTCCGGCGTCGAT
GTCGACAAGGTCGGCGTTGACAGGCGCTCAGGCGTCGATGTTGACAAAGTCGGCGTTGAC
AGGCGTTCCGGTGTTGATGTTGACAAGGTCGGCGTTGACAGGCGTTCGGGTGTTGATGTC
GACAAGGTCGGCGTTGACAGGCGTTCCGGT------------------------------
-------------------------------------X----------------------
---------------------------------------------X--------------
------------------------------------------------------------
------------------------------------------------------------
------------------------------------------------------------
------------------------------------------------------------
-------------X----------------------------------------------
------------------------------GTTGACAAAGTCGGCGTTGACAAGCGCTCT
GGCGTCGATGTTGACAAAGTCTTTGACAGGCGTTCCGXGTAAGCATTTTGCCATTTGATC
TCTGTAGT-CAGATTGAAACTGACATTATTCGATGTCACTTTCAGX--------------
----------------------X-------------------------------------
------------------------------XGCGTCGATGTTGACAAAGTCGGCGTTGAC
AGGCGCTCTGGTGTTGATGTTGACAAAGTCGGTGTTGACAGGCGCTCGGGTGTCGATGTT
GACAAAGT-GATGTTGACAGGCGCTCTGGCGTCGATGTTGACTAGGTCGGCGTTGACAGG
CTTTGGCCGAATGTTGCCCTTGTCGATGTTGACAGGCGTTCCGGTGTTGACAAGGTCGGC
GTTGACAGGCGTTCCGGTGTTGATGTCGACAAGGTCGGCGTTGACAGGCGTTCCGGTGTT
GA------CAAAGTCGATGTTGACAGGCGTTCCGGTGTTGA------CAAAGTCGGCGTT
GACAAGCGCTCTGGCGTCGATGTTGACAAAGTCGACGTTGACAGGCGCTCCGXGTAAGCA
TTTTGCCATTTGATATCTGT---ACAGATTGAAACTGACATTATTCGATGCCACTGTTTA
TTTAAACTCCTTAAACTCCTGCGATCGCACCGAAGXATGTCGATGATACTACCTATGATT
CTATGGCTACCCTCGAATCCGCGTTCACCAATCCCACTCCTTACCTGCCAACTAGCCCTC
TGACTATGTCTGCGGCTGCCCTCGAATCCGAGCCAACTGGCCCTCTGACTATTTCTGCGG
CTACCCTCGAATCCGCGGTAACTGGCCCTATGACTATTTCTGCGGCTACCCTCGAATCTG
CGATCACCGAGGGACCCTTTCC------TTTCATGCNTNCAACCAACCACTCTGAGCATG
T-----------------------------------------------------------
----------
>WM629
ACAACTCGAACAACTCCTGAAACCTTCCCATACACACTACAATAATGCGCTCTTCCATCG
TCTATTTCTCTATCCTCGCCTCTCTTGTGGCCTCT-------------------------
-GCTAGTGCCCTCGAGATTGCTCCTGCTCGACGAGGTGTTGCTATCCTCTCTCGACGCAA
CGATGXGTAAGCATTTGCTGCTTGATATCGGTTGTACAGCTTGGGAACTAAACATTACTA
TTCGGCTTCACTTTTGCAAACTCTGTGATCGCATCGAAACAGXTCGATCAGGTCGGTGTT
GACAGGCGCTCTGGCGTTGATGTTGACAAGGTCGGCGTTGACAGGCGTTCCGGCGTCGAT
GTCGACAAGGTCGGTGTTGACAGGCGCTCTGGCGTCGATGTTGACAAAGTCGGCGTTGAC
AGGCGTTCCGGTGTTGA---------------------------------------TGTC
GACAAGGTCGGCGTTGACAGGCGTTCCGGT------------------------------
-------------------------------------X----------------------
---------------------------------------------X--------------
------------------------------------------------------------
------------------------------------------------------------
------------------------------------------------------------
------------------------------------------------------------
-------------X----------------------------------------------
------------------------------------------------------------
-------------------------------------X----------------------
---------------------------------------------X--------------
----------------------X-------------------------------------
------------------------------X-----------------------------
------------------------------------------------------------
------------------------------------------------------------
------------------------------------------------------------
------------------GTTGATGTCGACAAGGTCGGCGTTGACAGGCGCTCGGGTGTT
GATGTCGACAAAGTCGGCGTTGACAGGCGTTCTGGTGTTGATGTCGACAAAGTCGGCGTT
GACAGGCGCTCCG---------------------------------------XGTAAGCA
TTTTGCCATTTGATATCTG--GTACAGATTGAAACTGACATTATTCGATGTCACTGTTTA
TTTAAACTCCTTAAACTCCTGCGATCGCACCGAAGXATGTCGATGATACTACCTATGATT
CTATGGCTACCCTCGAATCCGCGTTCACCAATCCCACTCCTTACCTGCCAACTAGCCCTC
TGACTATGTCTGCGGCTGCCCTCGAATCCGAGCCAACTGGCCCTCTGACTATTTCTGCGG
CTACCCTCGAATCCGCGGTAACTGGCCCTATGACTATTTCTGCGGCTACCCTCGAATCCG
CGATCACCGAA---CCCTTTCCCTTTCCTTTCAT---GCCAACCAACC-CTCTGAC--TG
T-----------------------------------------------------------
----------
